# Supplementary material for: Adhesion and spreading of osteoblast-like cells on surfaces coated with laminin-derived bioactive core peptides
Source: Data Brief. 2015 Oct 9;5:411–5. doi: 10.1016/j.dib.2015.09.032 (PMC4773398; doi:10.1016/j.dib.2015.09.032)
Supplement: Supplementary file 1 — Supplementary material [file mmc1.zip]

Archive with 6 entries (6 files):
- coi_disclosure_Jung SY.pdf
- coi_disclosure_Kang HK.pdf
- coi_disclosure_Kwon TK.pdf
- coi_disclosure_Min BM.pdf
- coi_disclosure_Min SK.pdf
- coi_disclosure_Yeo IS.pdf
